# Supplementary material for: A New Challenge to Species Delimitation: Remarkable Genomic and Ecological Diversity in the Butterfly Melitaea diamina
Source: Mol Ecol. 2026 Jul 22;35(14):e70474. doi: 10.1111/mec.70474 (PMC13389834; doi:10.1111/mec.70474)
Supplement: Supplementary file 2 — Table S1: Table containing metadata regarding the specimens used in the current study. [file MEC-35-e70474-s002.xlsx]

## Sheet: Sheet1
	Sample ID	ddRAD name	Database	COI Accession no.	Photo	Notes	Species	Subspecies/Group	Locality	Country
1	RVcoll18E600	Mdiam_RVcoll18E600_ES	GenBank	PX446018	Appendix, Figure 1A		Melitaea diamina	bustilloi	Camino de las Brañas-Riolago de Babia	Spain
2	RVcoll18E610	Mdiam_RVcoll18E610_ES	GenBank	PX446019	Appendix, Figure 1B		Melitaea diamina	bustilloi	Vivero de Omaña	Spain
3	RVcoll19E309	Mdiam_RVcoll19E309_ES			Appendix, Figure 1C		Melitaea diamina	bustilloi	Camino de las Brañas-Riolago de Babia	Spain
4	RVcoll19E310	Mdiam_RVcoll19E310_ES			Appendix, Figure 1D		Melitaea diamina	bustilloi	Vivero de Omaña	Spain
5	RVcoll19E311	Mdiam_RVcoll19E311_ES			Appendix, Figure 1E		Melitaea diamina	bustilloi	Vivero de Omaña	Spain
6	RVcoll19E314	Mdiam_RVcoll19E314_ES			Appendix, Figure 1F		Melitaea diamina	bustilloi	Camino de las Brañas-Riolago de Babia	Spain
7	RVcoll19E319	Mdiam_RVcoll19E319_ES			Appendix, Figure 1G		Melitaea diamina	bustilloi	Laguna de Arbás, Pto Leitariegos	Spain
8	RVcoll19E330	Mdiam_RVcoll19E330_ES	GenBank	PX446022	Appendix, Figure 1H		Melitaea diamina	bustilloi	Laguna de Arbás, Pto Leitariegos	Spain
9	RVcoll20B630	Mdiam_RVcoll20B630_ES			Appendix, Figure 1I		Melitaea diamina	bustilloi	Laguna de Arbás, Pto Leitariegos	Spain
10	RVcoll16L860	Mdiam_RVcoll16L860_ES	GenBank	MW500685.1	Appendix, Figure 2A	holotype	Melitaea diamina	centranthi	Fuentes de Peñacorada, León	Spain
11	RVcoll16L861	Mdiam_RVcoll16L861_ES	BOLD	ATLAS449-22	Appendix, Figure 2B	paratype	Melitaea diamina	centranthi	Fuentes de Peñacorada, León	Spain
12	RVcoll18E596	Mdiam_RVcoll18E596_ES			Appendix, Figure 2C	paratype	Melitaea diamina	centranthi	Arroyo de la Boyariza-Geras de Gordón	Spain
13	RVcoll18E597	Mdiam_RVcoll18E597_ES			Appendix, Figure 2D	paratype	Melitaea diamina	centranthi	Arroyo de la Boyariza-Geras de Gordón	Spain
14	RVcoll18E599	Mdiam_RVcoll18E599_ES			Appendix, Figure 2E	paratype	Melitaea diamina	centranthi	Arroyo de la Boyariza-Geras de Gordón	Spain
15	RVcoll18E601	Mdiam_RVcoll18E601_ES			Appendix, Figure 2F	paratype	Melitaea diamina	centranthi	Arroyo Palanco-Geras de Gordón	Spain
16	RVcoll18E603	Mdiam_RVcoll18E603_ES			Appendix, Figure 2G	paratype	Melitaea diamina	centranthi	Vega de Gordón	Spain
17	RVcoll18E604	Mdiam_RVcoll18E604_ES			Appendix, Figure 2H	paratype	Melitaea diamina	centranthi	Vega de Gordón	Spain
18	RVcoll18E605	Mdiam_RVcoll18E605_ES			Appendix, Figure 2I	paratype	Melitaea diamina	centranthi	Vega de Gordón	Spain
19	RVcoll19E312	Mdiam_RVcoll19E312_ES			Appendix, Figure 2J	paratype	Melitaea diamina	centranthi	Tarna	Spain
20	RVcoll19E313	Mdiam_RVcoll19E313_ES			Appendix, Figure 2K	paratype	Melitaea diamina	centranthi	Tarna	Spain
21	RVcoll19E321	Mdiam_RVcoll19E321_ES	GenBank	PX446020	Appendix, Figure 2L	paratype	Melitaea diamina	centranthi	Argovejo	Spain
22	RVcoll19E325	Mdiam_RVcoll19E325_ES	GenBank	PX446021	Appendix, Figure 2M	paratype	Melitaea diamina	centranthi	Tarna	Spain
23	RVcoll19E326	Mdiam_RVcoll19E326_ES			Appendix, Figure 2N	paratype	Melitaea diamina	centranthi	Tarna	Spain
24	RVcoll19E327	Mdiam_RVcoll19E327_ES			Appendix, Figure 2O	paratype	Melitaea diamina	centranthi	Tarna	Spain
25	RVcoll20B626	Mdiam_RVcoll20B626_ES			Appendix, Figure 2P	paratype	Melitaea diamina	centranthi	Bejes	Spain
26	080211MY18	Mdiam_080211MY18_ES			Appendix, Figure 3A		Melitaea diamina	codinai	Tortosa	Spain
27	080211MY42	Mdiam_080211MY42_ES			Appendix, Figure 3B		Melitaea diamina	codinai	Tortosa	Spain
28	080211MY45	Mdiam_080211MY45_ES			Appendix, Figure 3C		Melitaea diamina	codinai	Tortosa	Spain
29	150816HG11	Mdiam_150816HG11_ES					Melitaea diamina	codinai	La Pobla de Benifassà	Spain
30	150816HG12	Mdiam_150816HG12_ES					Melitaea diamina	codinai	La Pobla de Benifassà	Spain
31	150816HG36	Mdiam_150816HG36_ES					Melitaea diamina	codinai	La Pobla de Benifassà	Spain
32	150816HG54	Mdiam_150816HG54_ES					Melitaea diamina	codinai	La Pobla de Benifassà	Spain
33	150816HG88	Mdiam_150816HG88_ES					Melitaea diamina	codinai	La Pobla de Benifassà	Spain
34	RVcoll07W139	Mdiam_RVcoll07W139_ES			Appendix, Figure 4A		Melitaea diamina	vernetensis	Vall d'Hurno, Vall d'Arán	Spain
35	RVcoll07W140	Mdiam_RVcoll07W140_ES	GenBank	GU669718.1	Appendix, Figure 4B		Melitaea diamina	vernetensis	Vall d'Hurno, Vall d'Arán	Spain
36	RVcoll08R115	Mdiam_RVcoll08R115_ES	GenBank	GU669719.1	Appendix, Figure 4C		Melitaea diamina	vernetensis	Salt de Pitx, Vall d'Aran	Spain
37	RVcoll09V317	Mdiam_RVcoll09V317_ES	GenBank	HM901389.1	Appendix, Figure 4D		Melitaea diamina	vernetensis	Collada de Toses	Spain
38	RVcoll17B592	Mdiam_RVcoll17B592_FR			Appendix, Figure 4E		Melitaea diamina	vernetensis	Prats-de-Mollo-la-Preste	France
39	RVcoll17E128	Mdiam_RVcoll17E128_ES			Appendix, Figure 4F		Melitaea diamina	vernetensis	Coll de Pal (Cadí)	Spain
40	RVcoll17E722	Mdiam_RVcoll17E722_FR					Melitaea diamina	Ceur	Saint-Donat, Puy-de-Dôme	France
41	RVcoll17E656	Mdiam_RVcoll17E656_FR					Melitaea diamina	Ceur	Dourbies, Gard	France
42	RVcoll15G137	Mdiam_RVcoll15G137_FR	GenBank	MW500099.1			Melitaea diamina	Ceur	Septmoncel	France
43	RVcoll15H140	Mdiam_RVcoll15H140_IT					Melitaea diamina	Ceur	Epinel	Italy
44	RVcoll15G269	Mdiam_RVcoll15G269_CH					Melitaea diamina	Ceur	Täschalp	Switzerland
45	RVcoll15H192	Mdiam_RVcoll15H192_CH	GenBank	MW499306.1			Melitaea diamina	Ceur	Bort	Switzerland
46	RVcoll15G994	Mdiam_RVcoll15G994_CH	GenBank	MW501452.1			Melitaea diamina	Ceur	Passo Campolungo (lower part, above Fusio)	Switzerland
47	RVcoll15H428	Mdiam_RVcoll15H428_CH					Melitaea diamina	Ceur	Lai da Palpuogna	Switzerland
48	RVcoll15H600	Mdiam_RVcoll15H600_CH	GenBank	MW503398.1			Melitaea diamina	Ceur	Schafberg (above Pontresina, below Unter Schafberg)	Switzerland
49	RVcoll15H541	Mdiam_RVcoll15H541_CH					Melitaea diamina	Ceur	Schafberg (above Unter Schafberg)	Switzerland
50	RVcoll16H719	Mdiam_RVcoll16H719_BE	GenBank	MW499192.1			Melitaea diamina	EEurAsia	Durbuy (entité)	Belgium
51	RVcoll17D007	Mdiam_RVcoll17D007_DE					Melitaea diamina	EEurAsia	Münsingen	Germany
52	RVcoll15I677	Mdiam_RVcoll15I677_AT	GenBank	MW501746.1			Melitaea diamina	EEurAsia	Southern side of Dachstein (Gletschbahn Ramsau to Südwandhütte)	Austria
53	RVcoll16G610	Mdiam_RVcoll16G610_SE					Melitaea diamina	EEurAsia	Näsmarkerna (NE of Karlskoga)	Sweden
54	RVcoll16G658	Mdiam_RVcoll16G658_SE	GenBank	MW501278.1			Melitaea diamina	EEurAsia	Munkhyttan	Sweden
55	RVcoll14B842	Mdiam_RVcoll14B842_BA					Melitaea diamina	EEurAsia	Przine Livanjsko Polje	Bosnia and Herzegovina
56	RVcoll17T052	Mdiam_RVcoll17T052_ME					Melitaea diamina	EEurAsia	walk from Gusinje to Volušnica peak	Montenegro
57	RVcoll17G124	Mdiam_RVcoll17G124_AL					Melitaea diamina	EEurAsia	Cerëm - Dobordol	Albania
58	RVcoll16J618	Mdiam_RVcoll16J618_RU	GenBank	MW500499.1			Melitaea diamina	EEurAsia	north of Kaspiyskoye	Russia
59	RVcoll14E761	Mdiam_RVcoll14E761_RO	GenBank	MW503608.1			Melitaea diamina	EEurAsia	Căpâlnaș	Romania
60	RVcoll14F305	Mdiam_RVcoll14F305_RS	GenBank	MW501614.1			Melitaea diamina	EEurAsia	Crni Vrh	Serbia
61	RVcoll16H896	Mdiam_RVcoll16H896_PL	GenBank	MW499389.1			Melitaea diamina	EEurAsia	Biebrza National Park	Poland
62	RVcoll08M592	Mdiam_RVcoll08M592_RO	GenBank	HQ004784.1			Melitaea diamina	EEurAsia	Gheorgheni, Valea Belchia	Romania
63	RVcoll11G875	Mdiam_RVcoll11G875_KZ					Melitaea diamina	EEurAsia	Narymski Mts.	Kazakhstan
64	RVcoll11K088	Mprot_RVcoll11K088_CN					Melitaea protomedia	outgroup	Gansu, Wudu county, Wangziguan vic.	China
